# Supplementary material for: MicroRNAs Influence the Migratory Ability of Human Umbilical Vein Endothelial Cells
Source: Genes (Basel). 2022 Apr 2;13(4):640. doi: 10.3390/genes13040640 (PMC9029696; doi:10.3390/genes13040640)
Supplement: Supplementary file 1 [file genes-13-00640-s001.zip]

Archive with 10 entries (10 files):
- Supplementary Figure S1.tif
- Supplementary Figure S2.tif
- Supplementary Figure S3.tif
- Supplementary Figure S4.jpg
- Supplementary Table S1 Genes related to HUVEC migration derived from text mining.xlsx
- Supplementary Table S2 miRNAs related to genes which regulate HUVEC migration (from miRWalk and TargetScanHuman databases.xlsx
- Supplementary Table S3 Predicted miRNAs and differentially expressed miRNA based on miRNA sequencing.xlsx
- Supplementary Table S4 Predicting targeted genes for each miRNAs using the miRWalk database..xlsx
- Supplementary Table S5 KEGG pathway analysis for targeted genes of each miRNA.xlsx
- Supplementary Table S6 KEGG pathway analysis for hubgenes and targeted genes of three and four miRNAs.csv
