# Supplementary material for: MicroRNAs Influence the Migratory Ability of Human Umbilical Vein Endothelial Cells
Source: Genes (Basel). 2022 Apr 2;13(4):640. doi: 10.3390/genes13040640 (PMC9029696; doi:10.3390/genes13040640)
Supplement: Supplementary file 1 [file genes-13-00640-s001.zip › Supplementary Table S1 Genes related to HUVEC migration derived from text mining.xlsx]

## Sheet: Sheet1
gene	HUVECs migration (1=promote, 0=inhibit)	PMID
PAFAH1B1	1	27124368
PPARG	0	27108791
VEGFR2	0	27105528
RHOA	1	26956714
ROCK1	1	26956714
ERK	1	26241478
AKT2	1	26234648
IGF1	1	26175848
VEGFA	1	25148840
PRKAA1	1	24909560
CREG1	1	24896341
PIK3CA	1	24527712
MAPK8	1	24081812
ANGPTL2	1	31413262
MMP2	1	31413262
MMP13	1	31413262
MAPK14	1	31408989
SMAD1	1	30367512
SELP	0	29785186
PDGFRA	0	29785186
ROBO1	1	29693114
HMOX1	1	29693114
ITGB3	1	29350679
MAP2K7	1	29154827
NOS3	1	28849023
APOD	0	28842423
MMP9	1	28463834
SMAD2	1	28337286
PPARGC1A	1	31205917
EGFR	1	30675875
AFF1	0	30575893
FGFR1	1	30200598
AKT1	1	28854981
ANGPT2	0	29905392
TRAF6	1	28592924
AQP1	1	26923194
FAK	1	25967976
EZH2	0	25614281
ILK	1	24896341
SPHK1	0	24687256
NOTCH4	1	23749167
NOTCH1	1	23749167
FGF2	1	21350328
THBS1	1	31315970
IL6	1	23478175
SPRED1	0	31704348
PIK3R2	0	31704348
PTK7	0	18471990
PTP4A3	1	32044604
SRC	1	32044604
NCK1	1	30381256
NCK2	1	30381256
RAC1	1	30701579
ROBO2	1	30381256
SLIT2	1	30381256
FLT1	1	31934626
HIF1A	1	32859268
NRP1	1	32046779
TP53	0	30471052
TLR4	1	27426724
MTOR	1	32626978
CDH5	1	31934175
AHR	0	32985761
RUNX2	0	33971184
PTN	1	25617851
ADAM17	1	24813629
CX3CL1	1	33456354
STAT3	1	33456354
TGFB1	1	33964379
ITGA4	1	18697840
SERPINF1	1	32517159
LOX	1	29393489
CDKN3	1	31352814
TLR2	1	23314218
PXN	1	32742332
PTEN	0	26458524
CXCL8	1	26870616
CXCR1	1	16132619
TXNIP	0	30261287
FOXO1	1	31068817
HGF	1	24254555
JAG1	0	29541959
VCL	1	26491999
