# Supplementary material for: MicroRNAs Influence the Migratory Ability of Human Umbilical Vein Endothelial Cells
Source: Genes (Basel). 2022 Apr 2;13(4):640. doi: 10.3390/genes13040640 (PMC9029696; doi:10.3390/genes13040640)
Supplement: Supplementary file 1 [file genes-13-00640-s001.zip › Supplementary Table S3 Predicted miRNAs and differentially expressed miRNA based on miRNA sequencing.xlsx]

## Sheet: Sheet1
overlapped preficted miRNAs (307 miRNAs)	miRNA sequence data (35 differentiated miRNAs)	The expression status of 35 differentiated miRNAs	overlapped A and B
hsa-let-7a-5p	hsa-miR-6803-5p	up-regulated	hsa-miR-21-3p
hsa-let-7b-5p	hsa-miR-6880-5p	up-regulated	hsa-miR-106b-5p
hsa-let-7c-5p	hsa-miR-6743-5p	up-regulated	hsa-miR-107
hsa-let-7d-5p	hsa-miR-4706	up-regulated	hsa-miR-143-3p
hsa-let-7e-5p	hsa-miR-6769a-5p	up-regulated
hsa-miR-21-3p	hsa-miR-541-3p	up-regulated
hsa-miR-24-3p	hsa-miR-6848-5p	up-regulated
hsa-miR-28-3p	hsa-miR-184	up-regulated
hsa-miR-92a-3p	hsa-miR-664b-5p	up-regulated
hsa-miR-199a-5p	hsa-miR-4654	up-regulated
hsa-miR-30c-5p	hsa-miR-143-3p	up-regulated
hsa-miR-30c-2-3p	hsa-miR-3179	up-regulated
hsa-miR-139-5p	hsa-miR-6511a-5p	up-regulated
hsa-miR-212-5p	hsa-miR-106b-5p	up-regulated
hsa-miR-216a-3p	hsa-miR-4525	up-regulated
hsa-miR-222-3p	hsa-miR-6805-5p	up-regulated
hsa-miR-130a-5p	hsa-miR-668-3p	up-regulated
hsa-miR-138-5p	hsa-miR-2110	up-regulated
hsa-miR-149-5p	hsa-miR-4467	up-regulated
hsa-miR-193a-3p	hsa-miR-92b-5p	up-regulated
hsa-miR-320a-3p	hsa-miR-18a-3p	up-regulated
hsa-miR-299-3p	hsa-miR-365b-5p	up-regulated
hsa-miR-130b-3p	hsa-miR-503-5p	down-regulated
hsa-miR-365b-3p	hsa-miR-6756-3p	down-regulated
hsa-miR-367-3p	hsa-miR-1307-5p	down-regulated
hsa-miR-330-3p	hsa-miR-3960	down-regulated
hsa-miR-328-5p	hsa-miR-1227-3p	down-regulated
hsa-miR-326	hsa-miR-107	down-regulated
hsa-miR-422a	hsa-miR-410-3p	down-regulated
hsa-miR-486-5p	hsa-miR-10b-3p	down-regulated
hsa-miR-486-3p	hsa-miR-21-3p	down-regulated
hsa-miR-493-3p	hsa-miR-6500-3p	down-regulated
hsa-miR-193b-3p	hsa-miR-296-5p	down-regulated
hsa-miR-497-5p	hsa-miR-4508	down-regulated
hsa-miR-520f-3p	hsa-miR-7704	down-regulated
hsa-miR-520c-3p
hsa-miR-613
hsa-miR-320b
hsa-miR-320c
hsa-miR-1271-5p
hsa-miR-670-3p
hsa-miR-875-5p
hsa-miR-744-5p
hsa-miR-665
hsa-miR-873-5p
hsa-miR-216b-5p
hsa-miR-1306-5p
hsa-miR-320d
hsa-miR-3681-3p
hsa-miR-3064-5p
hsa-miR-5195-3p
hsa-miR-892c-3p
hsa-miR-6766-3p
hsa-miR-6807-3p
hsa-miR-6866-3p
hsa-miR-6884-5p
hsa-miR-6893-3p
hsa-miR-7153-5p
hsa-miR-302c-3p
hsa-miR-199b-5p
hsa-miR-196a-5p
hsa-miR-183-5p
hsa-miR-204-5p
hsa-miR-211-5p
hsa-miR-142-3p
hsa-miR-150-5p
hsa-miR-34c-5p
hsa-miR-296-3p
hsa-miR-302b-3p
hsa-miR-302d-3p
hsa-miR-449a
hsa-miR-483-3p
hsa-miR-493-5p
hsa-miR-92b-3p
hsa-miR-449b-5p
hsa-miR-3118
hsa-miR-3129-5p
hsa-miR-23c
hsa-miR-4429
hsa-miR-6088
hsa-miR-129-5p
hsa-miR-30a-3p
hsa-miR-31-5p
hsa-miR-93-5p
hsa-miR-98-5p
hsa-miR-103a-3p
hsa-miR-181a-5p
hsa-miR-181b-5p
hsa-miR-204-3p
hsa-miR-205-5p
hsa-miR-125b-5p
hsa-miR-140-3p
hsa-miR-152-3p
hsa-miR-153-3p
hsa-miR-200c-3p
hsa-miR-106b-5p
hsa-miR-301a-3p
hsa-miR-448
hsa-miR-433-3p
hsa-miR-409-5p
hsa-miR-409-3p
hsa-miR-490-3p
hsa-miR-181d-5p
hsa-miR-501-3p
hsa-miR-502-3p
hsa-miR-504-5p
hsa-miR-33b-5p
hsa-miR-1224-5p
hsa-miR-4319
hsa-miR-378f
hsa-miR-6835-3p
hsa-miR-6838-5p
hsa-miR-219a-2-3p
hsa-miR-25-3p
hsa-miR-338-3p
hsa-miR-23b-3p
hsa-miR-489-3p
hsa-miR-17-5p
hsa-miR-18a-5p
hsa-miR-26a-5p
hsa-miR-106a-5p
hsa-miR-129-1-3p
hsa-miR-214-3p
hsa-miR-27b-3p
hsa-miR-122-5p
hsa-miR-124-3p
hsa-miR-133a-3p
hsa-miR-145-5p
hsa-miR-9-5p
hsa-miR-129-2-3p
hsa-miR-361-5p
hsa-miR-370-5p
hsa-miR-383-5p
hsa-miR-330-5p
hsa-miR-342-3p
hsa-miR-323a-3p
hsa-miR-148b-3p
hsa-miR-331-3p
hsa-miR-133b
hsa-miR-487a-3p
hsa-miR-193b-5p
hsa-miR-519d-3p
hsa-miR-532-3p
hsa-miR-760
hsa-miR-378b
hsa-miR-3666
hsa-miR-4458
hsa-miR-378h
hsa-miR-4770
hsa-miR-128-3p
hsa-miR-32-5p
hsa-miR-148a-3p
hsa-miR-216a-5p
hsa-let-7i-5p
hsa-miR-130a-3p
hsa-miR-194-5p
hsa-miR-302a-3p
hsa-miR-340-5p
hsa-miR-339-5p
hsa-miR-18b-5p
hsa-miR-452-5p
hsa-miR-485-5p
hsa-miR-526b-3p
hsa-miR-532-5p
hsa-miR-758-3p
hsa-miR-300
hsa-miR-4644
hsa-miR-455-3p
hsa-miR-192-5p
hsa-miR-19a-3p
hsa-miR-22-3p
hsa-miR-96-5p
hsa-miR-30d-5p
hsa-miR-362-3p
hsa-miR-373-3p
hsa-miR-382-5p
hsa-miR-328-3p
hsa-miR-423-3p
hsa-miR-520a-3p
hsa-miR-543
hsa-miR-370-3p
hsa-miR-4465
hsa-miR-19b-3p
hsa-miR-200b-3p
hsa-miR-378c
hsa-miR-30e-5p
hsa-miR-3167
hsa-miR-125a-5p
hsa-miR-212-3p
hsa-miR-195-5p
hsa-miR-378i
hsa-miR-3529-5p
hsa-miR-34a-5p
hsa-miR-185-5p
hsa-miR-196b-5p
hsa-miR-4306
hsa-miR-134-5p
hsa-miR-20b-5p
hsa-miR-455-5p
hsa-miR-26b-5p
hsa-miR-7-5p
hsa-miR-155-5p
hsa-miR-379-3p
hsa-miR-1193
hsa-miR-33a-5p
hsa-miR-140-5p
hsa-miR-31-3p
hsa-miR-505-3p
hsa-let-7f-5p
hsa-miR-107
hsa-miR-10a-5p
hsa-miR-10b-5p
hsa-miR-193a-5p
hsa-miR-371a-5p
hsa-miR-424-5p
hsa-miR-496
hsa-miR-506-3p
hsa-miR-652-3p
hsa-miR-1251-5p
hsa-miR-6504-5p
hsa-miR-141-3p
hsa-miR-590-5p
hsa-miR-146b-5p
hsa-miR-1197
hsa-miR-15a-5p
hsa-miR-200a-3p
hsa-miR-425-5p
hsa-miR-20a-5p
hsa-miR-186-3p
hsa-miR-520d-3p
hsa-miR-4676-3p
hsa-miR-4735-3p
hsa-miR-23a-3p
hsa-miR-182-5p
hsa-miR-214-5p
hsa-miR-206
hsa-miR-378e
hsa-miR-27a-3p
hsa-miR-101-3p
hsa-miR-223-3p
hsa-miR-15b-5p
hsa-miR-144-3p
hsa-miR-376a-3p
hsa-miR-374c-5p
hsa-miR-16-5p
hsa-miR-99a-5p
hsa-miR-221-3p
hsa-miR-378a-3p
hsa-miR-381-3p
hsa-miR-151a-3p
hsa-miR-29a-3p
hsa-miR-29b-3p
hsa-miR-203a-3p
hsa-miR-224-5p
hsa-let-7g-5p
hsa-miR-30b-5p
hsa-miR-136-5p
hsa-miR-146a-5p
hsa-miR-363-3p
hsa-miR-329-3p
hsa-miR-4262
hsa-miR-219a-5p
hsa-miR-135a-5p
hsa-miR-143-3p
hsa-miR-186-5p
hsa-miR-494-3p
hsa-miR-301b-3p
hsa-miR-199a-3p
hsa-miR-199b-3p
hsa-miR-378d
hsa-miR-4295
hsa-miR-5590-3p
hsa-miR-132-3p
hsa-miR-411-3p
hsa-miR-99b-5p
hsa-miR-299-5p
hsa-miR-188-5p
hsa-miR-372-3p
hsa-miR-454-3p
hsa-miR-135b-5p
hsa-miR-599
hsa-miR-495-3p
hsa-miR-582-5p
hsa-miR-181c-5p
hsa-miR-376b-3p
hsa-miR-374a-5p
hsa-miR-421
hsa-miR-29c-3p
hsa-miR-100-5p
hsa-miR-488-3p
hsa-miR-302e
hsa-miR-4500
hsa-miR-429
hsa-miR-218-5p
hsa-miR-126-3p
hsa-miR-411-5p
hsa-miR-5688
hsa-miR-215-5p
hsa-miR-21-5p
hsa-miR-499a-5p
hsa-miR-379-5p
hsa-miR-154-3p
hsa-miR-542-3p
hsa-miR-876-5p
hsa-miR-1297
hsa-miR-374b-5p
hsa-miR-202-5p
