# Supplementary material for: MicroRNAs Influence the Migratory Ability of Human Umbilical Vein Endothelial Cells
Source: Genes (Basel). 2022 Apr 2;13(4):640. doi: 10.3390/genes13040640 (PMC9029696; doi:10.3390/genes13040640)
Supplement: Supplementary file 1 [file genes-13-00640-s001.zip › Supplementary Table S4 Predicting targeted genes for each miRNAs using the miRWalk database..xlsx]

## Sheet: Sheet1
targetd gene	amount of miRNAs	miR-21-3p	miR-107	miR-143-3p	miR-106b-5p
NFAT5	4	●	●	●	●
TBL1XR1	4	●	●	●	●
AAK1	4	●	●	●	●
ELK4	4	●	●	●	●
DCLK1	3	●	●	●
OTUD4	3	●	●	●
AGO1	3		●	●	●
CNNM2	3		●	●	●
ABL2	3		●	●	●
PAG1	3		●	●	●
NR2C2	3		●	●	●
ST8SIA3	3		●	●	●
KIF3B	3		●	●	●
KAT7	3		●	●	●
WASF3	3		●	●	●
QKI	3		●	●	●
RAB11FIP4	3		●	●	●
DCTN5	3		●	●	●
ZBTB37	3		●	●	●
AMER2	3		●	●	●
RNF24	3		●	●	●
CELF2	3		●	●	●
ZDHHC9	3		●	●	●
INO80D	3		●	●	●
THRB	3		●	●	●
NAA30	3		●	●	●
SINHCAF	3		●	●	●
ZNF618	3	●		●	●
FAM241A	3	●		●	●
FRS2	3	●		●	●
PHC3	3	●		●	●
MAP3K20	3	●		●	●
FMNL3	3	●		●	●
RLIM	3	●		●	●
TET2	3	●		●	●
USP46	3	●		●	●
PLAGL2	3	●		●	●
MAPK1	3	●		●	●
ZNF264	3	●		●	●
EPB41L5	3	●		●	●
DNAJC10	3	●	●		●
SALL1	3	●	●		●
CDC42	3	●	●		●
CDK6	3	●	●		●
MDM4	3	●	●		●
ABI2	3	●	●		●
DCUN1D5	3	●	●		●
RUNX1T1	3	●	●		●
SUSD6	3	●	●		●
NUFIP2	3	●	●		●
RNASEL	3	●	●		●
SH3TC2	3	●	●		●
MTF1	3	●	●		●
RORB	3	●	●		●
PSEN1	3	●	●		●
MBNL3	3	●	●		●
CALM1	2	●		●
AGAP1	2	●		●
PACRGL	2	●		●
CAMK2A	2	●		●
IL6R	2	●		●
ASH1L	2	●		●
TMX4	2	●		●
CCR6	2	●		●
NPR3	2	●		●
SHISA7	2	●		●
FBXL18	2	●	●
LARP4B	2	●	●
PCGF5	2	●	●
SLC9A7	2	●	●
SEMA6A	2	●	●
RC3H1	2	●	●
CDADC1	2	●	●
ZC3H12C	2	●	●
DPP8	2	●	●
BCL11A	2	●	●
SLC35G1	2	●	●
PRR14L	2	●	●
PSMF1	2	●	●
UBXN7	2	●	●
CGGBP1	2	●	●
SV2C	2	●	●
SHC3	2	●	●
PRPF38B	2	●	●
DISC1	2	●	●
PDE4D	2	●	●
NFIA	2		●	●
PRKCE	2		●	●
PLEKHA1	2		●	●
MTMR3	2		●	●
PIK3R1	2		●	●
CSNK1G3	2		●	●
BCL2L13	2		●	●
JAKMIP2	2		●	●
SLC2A14	2		●	●
ATL2	2		●	●
SOX6	2		●	●
PALM2AKAP2	2		●	●
MSI2	2		●	●
KANK4	2		●	●
PPM1E	2		●	●
AMMECR1	2		●	●
CRELD1	2		●	●
RNF125	2		●	●
TGIF2	2		●	●
SPRY3	2		●	●
CTNND1	2		●	●
NOS1	2		●	●
CSNK2A1	2		●	●
SSBP2	2		●	●
NFATC2	2		●	●
FMN1	2		●	●
HERC4	2		●	●
DCAF5	2		●	●
CENPP	2		●	●
ZKSCAN1	2		●	●
DYNLL2	2		●	●
RNF152	2		●	●
C12orf76	2		●	●
UBE2E3	2		●	●
KIAA0930	2		●	●
TMEM135	2		●	●
MLLT10	2		●	●
ZHX3	2		●	●
KLF13	2		●	●
KCMF1	2		●	●
NOVA2	2		●	●
COPS2	2		●	●
ZBTB16	2		●	●
TARDBP	2		●	●
CAMK4	2		●	●
CACNA1E	2		●	●
SH2D4B	2		●	●
FNDC3B	2			●	●
SAMD8	2			●	●
GXYLT1	2			●	●
ZBTB44	2			●	●
PLEKHM3	2			●	●
FAM83F	2			●	●
SLC4A8	2			●	●
TPM3	2			●	●
AP2B1	2			●	●
TRPS1	2			●	●
PHF6	2			●	●
TM2D2	2			●	●
A1CF	2			●	●
CNNM3	2			●	●
GPD2	2			●	●
TANC2	2			●	●
KCNB1	2			●	●
ARHGAP26	2			●	●
PDPR	2			●	●
ATG2B	2			●	●
ZNF148	2			●	●
CORO2B	2			●	●
KLF12	2			●	●
CBX5	2			●	●
SLC7A11	2			●	●
TENT4B	2			●	●
RAB11FIP1	2			●	●
RAB22A	2			●	●
BTF3L4	2			●	●
NAPEPLD	2			●	●
SYT7	2			●	●
SPTLC2	2			●	●
ANKRD9	2			●	●
MIER3	2			●	●
MMP2	2			●	●
FAM102A	2			●	●
RCOR1	2			●	●
PDGFB	2			●	●
SLC1A2	2			●	●
KDM2A	2			●	●
PEX5L	2			●	●
TTPAL	2			●	●
TMEM132B	2			●	●
ENPP5	2			●	●
FGD4	2			●	●
DCUN1D1	2			●	●
NME6	2			●	●
SIRT5	2			●	●
ZNF514	2			●	●
NEK9	2			●	●
FHDC1	2			●	●
WIPF2	2			●	●
NSD2	2			●	●
CACUL1	2			●	●
CYB561D1	2			●	●
CREB5	2			●	●
ABHD15	2			●	●
DSTYK	2			●	●
AK4	2			●	●
PSD3	2			●	●
PRR27	2			●	●
CTDSPL2	2			●	●
POU2F1	2			●	●
POGK	2			●	●
CCP110	2			●	●
USP24	2			●	●
FIGN	2			●	●
SYNJ2BP	2			●	●
TMEM242	2			●	●
HEG1	2			●	●
SLC30A1	2			●	●
WWC2	2			●	●
SIKE1	2			●	●
RAD23B	2			●	●
TGM2	2			●	●
RASGRF2	2			●	●
SLC5A3	2			●	●
ABHD18	2			●	●
SOD2	2			●	●
PCDH15	2			●	●
MSL1	2			●	●
TPM4	2			●	●
HTR2A	2			●	●
ZNF578	2			●	●
DMTF1	2			●	●
ETV1	2			●	●
ANKRD33B	2			●	●
BMPR2	2			●	●
KMT5B	2	●			●
SH3GLB1	2	●			●
SREK1IP1	2	●			●
CYCS	2	●			●
MAT2A	2	●			●
CCND1	2	●			●
GPAM	2	●			●
KIF6	2	●			●
CERS6	2	●			●
TRIM44	2	●			●
HIVEP3	2	●			●
STAT3	2	●			●
ZBTB18	2	●			●
PLXDC2	2	●			●
RIMS2	2	●			●
MAP3K9	2	●			●
COBL	2	●			●
GPATCH2	2	●			●
PTPRO	2	●			●
PCDHA10	2	●			●
YIPF4	2	●			●
HOOK3	2	●			●
BCL2L11	2	●			●
NIPA1	2	●			●
ZMAT3	2	●			●
NCOA3	2	●			●
FXR1	2	●			●
HBP1	2	●			●
DLGAP1	2	●			●
SMAD5	2	●			●
PCLAF	2	●			●
OTUD3	2	●			●
AKAP11	2	●			●
OCIAD1	2	●			●
WDR33	2	●			●
JCAD	2	●			●
RPS6KA2	2	●			●
WDR82	2	●			●
SRCIN1	2	●			●
SMAD7	2	●			●
ZNF217	2	●			●
NUDT3	2	●			●
HS2ST1	2	●			●
ARHGEF7	2	●			●
COL19A1	2	●			●
F3	2	●			●
TSC1	2	●			●
BTBD7	2	●			●
ZNF805	2	●			●
ZNF704	2	●			●
DENND11	2	●			●
ATXN1L	2		●		●
DYRK2	2		●		●
C16orf72	2		●		●
TNRC6B	2		●		●
LCOR	2		●		●
PAFAH1B2	2		●		●
RAB10	2		●		●
CAPZA2	2		●		●
PPP6C	2		●		●
TWF1	2		●		●
CPEB3	2		●		●
N4BP1	2		●		●
HMGA2	2		●		●
VEGFA	2		●		●
PTEN	2		●		●
AGO3	2		●		●
JAK1	2		●		●
ACTR2	2		●		●
JOSD1	2		●		●
ATG14	2		●		●
PURA	2		●		●
SNX12	2		●		●
ARMC8	2		●		●
MAPK8	2		●		●
NFIB	2		●		●
DYNC1LI2	2		●		●
SLC45A4	2		●		●
RAN	2		●		●
SEC22C	2		●		●
GIT2	2		●		●
DCBLD2	2		●		●
RORA	2		●		●
ATXN7L1	2		●		●
UHMK1	2		●		●
NAV2	2		●		●
NPAS3	2		●		●
NR4A3	2		●		●
DCUN1D3	2		●		●
CCDC50	2		●		●
IRF2BP2	2		●		●
KIF1B	2		●		●
RNF38	2		●		●
GATAD2B	2		●		●
AVL9	2		●		●
USF3	2		●		●
CCNJ	2		●		●
ENTPD7	2		●		●
SRGAP1	2		●		●
NPAS2	2		●		●
PTPN4	2		●		●
KIF5A	2		●		●
PITPNA	2		●		●
DNAJB4	2		●		●
ZFPM2	2		●		●
RYBP	2		●		●
AFF4	2		●		●
ESR1	2		●		●
ATXN1	2		●		●
PPP3R1	2		●		●
PAK3	2		●		●
PDK3	2		●		●
INSIG1	2		●		●
ZADH2	2		●		●
SLC30A7	2		●		●
REL	2		●		●
PPP2CA	2		●		●
UBE2B	2		●		●
LASP1	2		●		●
ETF1	2		●		●
CSNK1A1	2		●		●
ARL4C	2		●		●
PPP4R3B	2		●		●
CCDC198	2		●		●
TAL1	2		●		●
RPRD2	2		●		●
NSL1	2		●		●
RAPGEF1	2		●		●
NEK10	2		●		●
SENP5	2		●		●
HMGB1	2		●		●
C6orf62	2		●		●
TMEM25	2		●		●
DTNA	2		●		●
GTPBP10	2		●		●
LHX4	2		●		●
MFN1	2		●		●
BRWD1	2		●		●
WDFY2	2		●		●
MAPK1IP1L	2		●		●
C15orf40	2		●		●
GLIS3	2		●		●
TBCEL	2		●		●
DGKH	2		●		●
ABHD2	2		●		●
FAM126B	2		●		●
PKIA	2		●		●
GPRIN3	2		●		●
SYT10	2		●		●
THRA	2		●		●
NRP2	2		●		●
CDC25A	2		●		●
PATE2	2		●		●
MYO10	2		●		●
ATP11A	2		●		●
RPS6KA3	2		●		●
HLF	2		●		●
LUZP1	2		●		●
RSBN1	2		●		●
RPS6KA6	2		●		●
ZNF652	2		●		●
SH3PXD2A	2		●		●
FOXJ3	2		●		●
FSTL4	2		●		●
TTC9	2		●		●
ZBTB20	2		●		●
FNBP1L	2		●		●
STRBP	2		●		●
MYNN	2		●		●
FAM160B1	2		●		●
GAN	2		●		●
BCL2L2	2		●		●
RPS6KA5	2		●		●
RGS4	2		●		●
TACC1	2		●		●
RGS17	2		●		●
OSTM1	2		●		●
FRK	2		●		●
LRRC55	2		●		●
MINDY2	2		●		●
