# Supplementary material for: MicroRNAs Influence the Migratory Ability of Human Umbilical Vein Endothelial Cells
Source: Genes (Basel). 2022 Apr 2;13(4):640. doi: 10.3390/genes13040640 (PMC9029696; doi:10.3390/genes13040640)
Supplement: Supplementary file 1 [file genes-13-00640-s001.zip › Supplementary Table S5 KEGG pathway analysis for targeted genes of each miRNA.xlsx]

## Sheet: Sheet1
KEGG analysis pathway	amount of miRNA	miR-21-3p	miR-107	miR-143-3p	miR-106b-5p
Neurotrophin signaling pathway	4	●	●	●	●
Pancreatic cancer	3	●	●		●
Glioma	3	●		●	●
EGFR tyrosine kinase inhibitor resistance	3	●		●	●
Bladder cancer	2			●	●
Prostate cancer	2			●	●
Melanoma	2			●	●
ErbB signaling pathway	2			●	●
Chronic myeloid leukemia	2			●	●
Endometrial cancer	2			●	●
Signaling pathways regulating pluripotency of stem cells	2			●	●
Renal cell carcinoma	2			●	●
Autophagy - animal	2			●	●
Adherens junction	2			●	●
Long-term potentiation	2	●		●
Human cytomegalovirus infection	2	●			●
Hepatitis C	2	●			●
Non-small cell lung cancer	2	●			●
p53 signaling pathway	2	●			●
Kaposi sarcoma-associated herpesvirus infection	2	●			●
Sphingolipid signaling pathway	2		●	●
Proteoglycans in cancer	2		●		●
Breast cancer	2		●		●
Ras signaling pathway	2		●		●
MAPK signaling pathway	1				●
Endocytosis	1				●
Cellular senescence	1				●
Colorectal cancer	1				●
Hepatitis B	1				●
PI3K-Akt signaling pathway	1				●
TGF-beta signaling pathway	1				●
Focal adhesion	1				●
Insulin resistance	1				●
Measles	1				●
Axon guidance	1				●
Endocrine resistance	1				●
Small cell lung cancer	1				●
Regulation of actin cytoskeleton	1				●
Yersinia infection	1				●
Chemical carcinogenesis - receptor activation	1				●
Choline metabolism in cancer	1				●
Influenza A	1				●
Human papillomavirus infection	1				●
FoxO signaling pathway	1				●
TNF signaling pathway	1				●
Epstein-Barr virus infection	1				●
Prolactin signaling pathway	1				●
AGE-RAGE signaling pathway in diabetic complications	1				●
Human T-cell leukemia virus 1 infection	1				●
Endocrine and other factor-regulated calcium reabsorption	1				●
Hepatocellular carcinoma	1				●
Lipid and atherosclerosis	1	●
Apoptosis	1	●
Circadian rhythm	1		●
Wnt signaling pathway	1		●
PD-L1 expression and PD-1 checkpoint pathway in cancer	1		●
Calcium signaling pathway	1		●
Dopaminergic synapse	1		●
Gastric cancer	1		●
Oxytocin signaling pathway	1			●
Thyroid cancer	1			●
Cholinergic synapse	1			●
GnRH secretion	1			●
Acute myeloid leukemia	1			●
Adrenergic signaling in cardiomyocytes	1			●
Gap junction	1			●
Longevity regulating pathway	1			●
GnRH signaling pathway	1			●
Serotonergic synapse	1			●
VEGF signaling pathway	1			●
Long-term depression	1			●
