# Supplementary material for: MicroRNAs Influence the Migratory Ability of Human Umbilical Vein Endothelial Cells
Source: Genes (Basel). 2022 Apr 2;13(4):640. doi: 10.3390/genes13040640 (PMC9029696; doi:10.3390/genes13040640)
Supplement: Supplementary file 1 [file genes-13-00640-s001.zip › Supplementary Table S6 KEGG pathway analysis for hubgenes and targeted genes of three and four miRNAs.csv]

	ID	Description	GeneRatio	BgRatio	pvalue	p.adjust	qvalue	geneID	Count	richFactor
hsa04120	hsa04120	Ubiquitin mediated proteolysis	8/34	142/8113	8.93695923476428e-08	1.42097651832752e-05	8.65473946945594e-06	8945/6500/7428/10477/22888/7321/7320/23291	8	0.0563380281690141
hsa05212	hsa05212	Pancreatic cancer	6/34	76/8113	6.04163145962881e-07	4.8030970104049e-05	2.9254215488729e-05	7157/595/6774/5594/998/1021	6	0.0789473684210526
hsa05160	hsa05160	Hepatitis C	7/34	157/8113	3.08302000064844e-06	0.000163400060034367	9.9522049143739e-05	7157/595/6774/54205/5594/1021/6041	7	0.0445859872611465
hsa04310	hsa04310	Wnt signaling pathway	7/34	167/8113	4.65021312061172e-06	0.000173381283423397	0.00010560131132044	7157/595/8945/6500/23291/79718/5663	7	0.0419161676646707
hsa05131	hsa05131	Shigellosis	8/34	247/8113	6.02419774391311e-06	0.000173381283423397	0.00010560131132044	7157/54205/8945/6500/7321/23291/5594/998	8	0.0323886639676113
hsa04710	hsa04710	Circadian rhythm	4/34	31/8113	7.46760080957736e-06	0.000173381283423397	0.00010560131132044	8945/6500/23291/6096	4	0.129032258064516
hsa05221	hsa05221	Acute myeloid leukemia	5/34	67/8113	7.63313826392313e-06	0.000173381283423397	0.00010560131132044	595/6774/7704/5594/862	5	0.0746268656716418
hsa05223	hsa05223	Non-small cell lung cancer	5/34	72/8113	1.08945189341917e-05	0.000206005441907777	0.000125471702452932	7157/595/6774/5594/1021	5	0.0694444444444444
hsa04115	hsa04115	p53 signaling pathway	5/34	73/8113	1.16606853910062e-05	0.000206005441907777	0.000125471702452932	7157/595/54205/1021/4194	5	0.0684931506849315
hsa05210	hsa05210	Colorectal cancer	5/34	86/8113	2.60062100370504e-05	0.000413498739589102	0.000251849612990383	7157/595/10018/54205/5594	5	0.0581395348837209
hsa04218	hsa04218	Cellular senescence	6/34	156/8113	3.95481856433179e-05	0.00057165104702614	0.0003481754142761	7157/595/8945/23291/5594/1021	6	0.0384615384615385
hsa04722	hsa04722	Neurotrophin signaling pathway	5/34	119/8113	0.000123569132328751	0.0016282697817447	0.000991730022644899	7157/10818/5594/998/5663	5	0.0420168067226891
hsa05167	hsa05167	Kaposi sarcoma-associated herpesvirus infection	6/34	194/8113	0.000133128975865918	0.0016282697817447	0.000991730022644899	7157/595/6774/54205/5594/1021	6	0.0309278350515464
hsa05169	hsa05169	Epstein-Barr virus infection	6/34	202/8113	0.000166166417382876	0.00178987161415668	0.00109015682557044	7157/595/6774/10018/54205/1021	6	0.0297029702970297
hsa05203	hsa05203	Viral carcinogenesis	6/34	204/8113	0.000175364641018068	0.00178987161415668	0.00109015682557044	7157/595/6774/5594/998/1021	6	0.0294117647058824
hsa05205	hsa05205	Proteoglycans in cancer	6/34	205/8113	0.000180112866833377	0.00178987161415668	0.00109015682557044	7157/595/6774/10818/5594/998	6	0.0292682926829268
hsa04520	hsa04520	Adherens junction	4/34	71/8113	0.000204843882169696	0.00191023190280762	0.0011634646478537	4008/5594/998/10810	4	0.0563380281690141
hsa05218	hsa05218	Melanoma	4/34	72/8113	0.000216252668242372	0.00191023190280762	0.0011634646478537	7157/595/5594/1021	4	0.0555555555555556
hsa05206	hsa05206	MicroRNAs in cancer	7/34	310/8113	0.000245430620076094	0.0019261377003889	0.00117315238951194	7157/595/6774/10018/5594/1021/4194	7	0.0225806451612903
hsa05214	hsa05214	Glioma	4/34	75/8113	0.000253230927914922	0.0019261377003889	0.00117315238951194	7157/595/5594/1021	4	0.0533333333333333
hsa05162	hsa05162	Measles	5/34	139/8113	0.000256241475506686	0.0019261377003889	0.00117315238951194	7157/595/6774/54205/1021	5	0.0359712230215827
hsa05220	hsa05220	Chronic myeloid leukemia	4/34	76/8113	0.000266509618921734	0.0019261377003889	0.00117315238951194	7157/595/5594/1021	4	0.0526315789473684
hsa05163	hsa05163	Human cytomegalovirus infection	6/34	225/8113	0.00029855168772336	0.00206390079773975	0.00125705973778257	7157/595/6774/54205/5594/1021	6	0.0266666666666667
hsa05216	hsa05216	Thyroid cancer	3/34	37/8113	0.000474082884232248	0.00314079910803864	0.00191296602409504	7157/595/5594	3	0.0810810810810811
hsa05132	hsa05132	Salmonella infection	6/34	249/8113	0.000513767505631564	0.00326756133581675	0.00199017307444648	54205/6500/5594/998/10810/84516	6	0.0240963855421687
hsa05222	hsa05222	Small cell lung cancer	4/34	92/8113	0.000553593905555561	0.00338543965320516	0.00206196920287901	7157/595/54205/1021	4	0.0434782608695652
hsa05219	hsa05219	Bladder cancer	3/34	41/8113	0.000643013706132663	0.0037866362694479	0.00230632596351676	7157/595/5594	3	0.0731707317073171
hsa04933	hsa04933	AGE-RAGE signaling pathway in diabetic complications	4/34	100/8113	0.000758734017894588	0.00430852531590141	0.00262419284384594	595/6774/5594/998	4	0.04
hsa04919	hsa04919	Thyroid hormone signaling pathway	4/34	121/8113	0.00154489418052761	0.00847028188634102	0.0051589932707274	7157/595/5594/7068	4	0.0330578512396694
hsa04340	hsa04340	Hedgehog signaling pathway	3/34	56/8113	0.00160190181126004	0.00849007959967823	0.00517105146090962	595/8945/23291	3	0.0535714285714286
hsa05170	hsa05170	Human immunodeficiency virus 1 infection	5/34	212/8113	0.00174324862234926	0.00864130183437292	0.00526315636386831	54205/8945/6500/23291/5594	5	0.0235849056603774
hsa05213	hsa05213	Endometrial cancer	3/34	58/8113	0.00177297150871182	0.00864130183437292	0.00526315636386831	7157/595/5594	3	0.0517241379310345
hsa04110	hsa04110	Cell cycle	4/34	126/8113	0.00179347773920947	0.00864130183437292	0.00526315636386831	7157/595/6500/1021	4	0.0317460317460317
hsa05417	hsa05417	Lipid and atherosclerosis	5/34	215/8113	0.00185465695991561	0.00867324872431123	0.00528261425115282	7157/6774/54205/5594/998	5	0.0232558139534884
hsa05416	hsa05416	Viral myocarditis	3/34	60/8113	0.00195506913441957	0.00888159978207747	0.00540951459749174	595/54205/27	3	0.05
hsa04068	hsa04068	FoxO signaling pathway	4/34	131/8113	0.00206866245081745	0.00888965755891824	0.00541442234637854	595/6774/10018/5594	4	0.0305343511450382
hsa04114	hsa04114	Oocyte meiosis	4/34	131/8113	0.00206866245081745	0.00888965755891824	0.00541442234637854	8945/6500/23291/5594	4	0.0305343511450382
hsa05165	hsa05165	Human papillomavirus infection	6/34	331/8113	0.00225095584395384	0.00941847313654368	0.00573650796797099	7157/595/5594/998/1021/5663	6	0.0181268882175227
hsa04210	hsa04210	Apoptosis	4/34	136/8113	0.00237187771043791	0.0096699629733238	0.00588968284373247	7157/10018/54205/5594	4	0.0294117647058824
hsa05211	hsa05211	Renal cell carcinoma	3/34	69/8113	0.00291749468694834	0.0115970413806196	0.00706340818945386	7428/5594/998	3	0.0434782608695652
hsa04917	hsa04917	Prolactin signaling pathway	3/34	70/8113	0.00303944775157438	0.0117871266463494	0.00717918339267888	595/6774/5594	3	0.0428571428571429
hsa05224	hsa05224	Breast cancer	4/34	147/8113	0.0031445719979568	0.0119044511351222	0.00725064220080264	7157/595/5594/1021	4	0.0272108843537415
hsa01524	hsa01524	Platinum drug resistance	3/34	73/8113	0.00342402758937953	0.0126609392258452	0.00771139628452673	7157/54205/5594	3	0.0410958904109589
hsa01521	hsa01521	EGFR tyrosine kinase inhibitor resistance	3/34	79/8113	0.00427966137012793	0.0154651399511441	0.00941935038401362	6774/10018/5594	3	0.0379746835443038
hsa05161	hsa05161	Hepatitis B	4/34	162/8113	0.00445449462886328	0.0157392143553169	0.00958628083872331	7157/6774/54205/5594	4	0.0246913580246914
hsa05225	hsa05225	Hepatocellular carcinoma	4/34	168/8113	0.00506842962799926	0.0175191371924322	0.010670378164209	7157/595/5594/1021	4	0.0238095238095238
hsa05164	hsa05164	Influenza A	4/34	171/8113	0.0053957894016172	0.0182538407416412	0.0111178639406222	54205/5594/1021/6041	4	0.0233918128654971
hsa04010	hsa04010	MAPK signaling pathway	5/34	294/8113	0.00708987577618072	0.0234852135085986	0.0143041353379085	7157/2005/51776/5594/998	5	0.0170068027210884
hsa04666	hsa04666	Fc gamma R-mediated phagocytosis	3/34	97/8113	0.0075807695122097	0.0238982047124152	0.0145556758261649	5594/998/10810	3	0.0309278350515464
hsa05215	hsa05215	Prostate cancer	3/34	97/8113	0.0075807695122097	0.0238982047124152	0.0145556758261649	7157/595/5594	3	0.0309278350515464
hsa01522	hsa01522	Endocrine resistance	3/34	98/8113	0.00779795907054256	0.0238982047124152	0.0145556758261649	7157/595/5594	3	0.0306122448979592
hsa04215	hsa04215	Apoptosis - multiple species	2/34	32/8113	0.00781576506317982	0.0238982047124152	0.0145556758261649	10018/54205	2	0.0625
hsa05202	hsa05202	Transcriptional misregulation in cancer	4/34	192/8113	0.00809257275387834	0.024277718261635	0.0147868260845443	7157/7704/2005/862	4	0.0208333333333333
hsa05130	hsa05130	Pathogenic Escherichia coli infection	4/34	197/8113	0.00884503753065429	0.0260437216180376	0.0158624454740779	54205/5594/998/10810	4	0.0203045685279188
hsa04066	hsa04066	HIF-1 signaling pathway	3/34	109/8113	0.0104321138476602	0.0301582927595994	0.0183685066791337	6774/7428/5594	3	0.0275229357798165
hsa05145	hsa05145	Toxoplasmosis	3/34	112/8113	0.0112298269740506	0.0318846873013222	0.0194200015340724	6774/54205/5594	3	0.0267857142857143
hsa05166	hsa05166	Human T-cell leukemia virus 1 infection	4/34	222/8113	0.013298368915952	0.0370954501339714	0.022593720041876	7157/595/2005/5594	4	0.018018018018018
hsa04151	hsa04151	PI3K-Akt signaling pathway	5/34	354/8113	0.0150834610540864	0.0413494880620645	0.0251847262609066	7157/595/10018/5594/1021	5	0.0141242937853107
